# Supplementary material for: Comparison of Herbal Medicines Used for Women’s Menstruation Diseases in Different Areas of the World
Source: Front Pharmacol. 2022 Feb 4;12:751207. doi: 10.3389/fphar.2021.751207 (PMC8854496; doi:10.3389/fphar.2021.751207)
Supplement: Supplementary file 1 [file DataSheet1.ZIP]

Archive with 3 entries (3 files):
- Amenorrhea.xlsx
- Dysmenorrhea.xlsx
- Menstrual disorders.xlsx
