# Supplementary material for: Comparison of Herbal Medicines Used for Women’s Menstruation Diseases in Different Areas of the World
Source: Front Pharmacol. 2022 Feb 4;12:751207. doi: 10.3389/fphar.2021.751207 (PMC8854496; doi:10.3389/fphar.2021.751207)
Supplement: Supplementary file 1 [file DataSheet1.ZIP › Amenorrhea.xlsx]

## Sheet: Sheet1
Herbal medicine for treating amenorrhea
Country/Region	Family	Scientific name	Used part	Preparation	Application	Habit	Name of herbal formulas
America	Acoraceae	Acorus calamus L.	Root	Infusion		Herb
America	Cannabaceae	Celtis occidentalis L.		Decoction		Tree
America	Celastraceae	Euonymus americanus L.	Whole plant	Decoction		Shrub
America	Fabaceae/Leguminosae	Vicia sativa subsp. nigra (L.) Ehrh.	Whole plant	Decoction		Herb
America	Rhamnaceae	Ceanothus americanus L.	Root	Decoction		Shrub
America	Rosaceae	Malus coronaria var. coronaria	Root	Decoction		Tree,Shrub
America	Rubiaceae	Mitchella repens L.	Whole plant	Infusion		Herb
Bangladesh	Amaranthaceae	Amaranthus spinosus L.	Root	Juice	Orally	Herb
Bangladesh	Apocynaceae	Catharanthus roseus (L.) G. Don.	Root	Juice	Orally	Subshrub
Bangladesh	Euphorbiaceae	Jatropha gossypifolia L.	Leaf	Juice	Orally	Shrub,Tree
Bangladesh	Labiatae/Lamiaceae	Hyptis capitata Jac q.	Root	Juice	Orally	Herb
Bangladesh	Malvaceae	Urena lobata L.	Root	Juice	Orally	Subshrub
Bangladesh	Moraceae	Streblus asper Lour.	Root	Juice	Orally	Shrub,Tree
China	Amaranthaceae	Achyranthes bidentata Bl.	Root	Dry		Herb
China	Apiaceae/Umbelliferae	Angelica sinensis (Oliv.) Diels	Root	Decoction,Pill	Orally	Herb
China	Apiaceae/Umbelliferae	Ligusticum chuanxiong Hort.	Rhizome	Dry		Herb
China	Asteraceae/Compositae	Carthamus tinctorius L.	Flower	Dry		Herb
China	Burseraceae	Commiphora myrrha Engl.	Resin	Dry		Tree
China	Camphoraceae	Cinnamomum cassia (L.) J.Presl	Bark,twig	Dry in the shade		Tree
China	Cyperaceae	Cyperus rotundus L.	Rhizome	Dry		Herb
China	Fabaceae/Leguminosae	Spatholobus suberectus Dunn	Cane	Dry		Vine
China	Labiatae/Lamiaceae	Leonurus japonicus Houtt.	Aerial part	Dry,fresh		Herb
China	Labiatae/Lamiaceae	Lycopus lucidus Turcz. var. hirtus Regel	Aerial part	Dry		Herb
China	Labiatae/Lamiaceae	Salvia miltiorrhiza Bge.	Rhizome,root	Dry		Herb
China	Lardizabalaceae	Sargentodoxa cuneata (Oliv.) Rehd. et Wils.	Cane	Dry		Vine
China	Papaveraceae	Corydalis yanhusuo W. T.Wang	Tuber	Dry		Herb
China	Polygonaceae	Polygonum cuspidatum Sieb. et Zucc.	Tuber	Dry		Herb
China	Polygonaceae	Rheum palmatum L.	Root,Rhizome	Dry		Herb
China	Ranunculaceae	Paeonia lactiflora Pall.	Root	Dry		Herb
China	Ranunculaceae	Paeonia suffruticosa Andr.	Root bark	Dry		Herb
China	Rosaceae	Crataegus pinnatifida Bge.	Ripe fruit	Dry		Tree
China	Scrophulariaceae	Siphonostegia chinensis Benth.	Whole plant	Dry		Herb
China	Sparganiaceae	Sparganium stoloniferum Buch. -Ham.	Root tuber	Dry		Herb
China	Verbenaceae	Verbena officinalis L.	Aerial part	Dry		Herb
China	Zingiberaceae	Curcuma longa L.	Rhizome	Dry		Herb
China(Mongols,Tibetan)	Elaeagnaceae	Hippophae rhamnoides L.	Ripe fruit	Dry		Shrub,Tree
China(Tibetan)	Zingiberaceae	Curcuma phaeocaulis Val.	Rhizome	Dry		Herb
China(Uygur)	Ranunculaceae	Nigella glandulifera Freyn et Sint.	Mature seed	Dry		Herb
India	Apiaceae/Umbelliferae	Daucus carota L.	Seed	Tablet	Orally	Herb
India	Apiaceae/Umbelliferae	Foeniculum vulgare Mill.	Seed	Raw	Orally	Herb
India	Aristolochiaceae	Aristolochia bracteata Ritz.	Leaf,root			Herb
India	Brassicaceae	Lepidium sativum L.	Seed	Decoction	Orally	Herb
India	Brassicaceae	Raphanus sativus L.	Seed	Powder	Orally	Herb
India	Caesalpiniaceae	Tamarindus indica L.	Root,bark	Powder+Milk	Orally	Tree
India	Caricaceae	Carica papaya L.	Unripe Fruit	Cooked Along With Ground Coconut Carnel, Green Chilly, Onion And Sufficient Quantity Of Salt	Orally	Herb
India	Chenopodiaceae	Chenopodium album L.	Seed	Filtrate	Orally	Herb
India	Fabaceae/Leguminosae	Trigonella foenumgraecum L.	Whole plant	Raw	Orally	Herb
India	Fabaceae/Leguminosae	Indigofera tinctoria L.		Powder+Milk	Orally	Shrub
India	Juglandaceae	Juglans regia L.	Fruit rind	Decoction	Orally	Tree
India	Labiatae/Lamiaceae	Ocimum tenuiflorum L.	Leaf,Seed	Decoction	Orally	Herb
India	Liliaceae	Aloe barbadensis Mill	Leaf	Gel		Herb
India	Pedaliaceae	Sesamum indicum Linn.	Seed			Herb
India	Poaceae/Gramineae	Cynodon dactylon (L.) Pers.	Whole plant	Mixed In Rice Soup	Orally	Herb
India	Ranunculaceae	Nigella sativa Linn.	Seed			Herb
India	Rutaceae	Citrus limon (L.) Burm. f.	Fruit	Juice	Orally	Tree
India	Verbenaceae	Vitex negundo L.	Root	Cooked Along With Rice In The Form Of Porridge	Orally	Shrub
Italy	Rutaceae	Ruta graveolens L.	Aerial part,Leaf	Decoction	Orally	Herb
Japan	Apiaceae/Umbelliferae	Angelica sinensis (Oliv.) Diels1	Root	Powder	Orally	Herb	Kamishoyosan (Chinese name, Jia wei xiao yao san)
Japan	Apiaceae/Umbelliferae	Bupleurum scorzonerifolium Willd.1	Root	Powder	Orally	Herb	Kamishoyosan (Chinese name, Jia wei xiao yao san)
Japan	Asteraceae/Compositae	Atractylodes lancea( Thunb.)DC.1	Rhizome	Powder	Orally	Herb	Kamishoyosan (Chinese name, Jia wei xiao yao san)
Japan	Fabaceae/Leguminosae	Glycyrrhiza uralensis Fisch.1	Root	Powder	Orally	Herb	Kamishoyosan (Chinese name, Jia wei xiao yao san)
Japan	Labiatae/Lamiaceae	Mentha canadensis Linnaeus1	Whole Plant	Powder	Orally	Herb	Kamishoyosan (Chinese name, Jia wei xiao yao san)
Japan	Polyporaceae	Poria cocos(Schw.)Wolf1	Sclerotium	Powder	Orally		Kamishoyosan (Chinese name, Jia wei xiao yao san)
Japan	Ranunculaceae	Paeonia lactiflora Pall.1	Root	Powder	Orally	Herb	Kamishoyosan (Chinese name, Jia wei xiao yao san)
Japan	Ranunculaceae	Paeonia suffruticosa Andr.1	Bark	Powder	Orally	Shrub	Kamishoyosan (Chinese name, Jia wei xiao yao san)
Japan	Rubiaceae	Gardenia jasminoides Ellis1	Fructus	Powder	Orally	Herb	Kamishoyosan (Chinese name, Jia wei xiao yao san)
Japan	Zingiberaceae	Zingiber officinale Rosc.1	Rhizome	Powder	Orally	Herb	Kamishoyosan (Chinese name, Jia wei xiao yao san)
Japan	Lauraceae	Cinnamomum cassia (L.) J.Presl2	Twig	Pill	Orally	Tree	Keishibukuryogan (Chinese name, Gui zhi fu ling wan)
Japan	Lauraceae	Cinnamomum cassia (L.) J.Presl2	Bark	Pill	Orally	Tree	Keishibukuryogan (Chinese name, Gui zhi fu ling wan)
Japan	Polyporaceae	Poria cocos(Schw.)Wolf2	Carpophores	Pill	Orally		Keishibukuryogan (Chinese name, Gui zhi fu ling wan)
Japan	Ranunculaceae	Paeonia lactiflora Pall.2	Root	Pill	Orally	Herb	Keishibukuryogan (Chinese name, Gui zhi fu ling wan)
Japan	Ranunculaceae	Paeonia lactiflora Pall.2	Root bark	Pill	Orally	Herb	Keishibukuryogan (Chinese name, Gui zhi fu ling wan)
Japan	Rosaceae	Prunus persica(L.)Batsch2	Seed	Pill	Orally	Tree	Keishibukuryogan (Chinese name, Gui zhi fu ling wan)
Japan	Alismataceae	Alisma orientalis(Sam.)Juzep.3	Tuber	Powder	Orally	Herb	Tokishakuyakusan (Chinese name, Dang gui shao yao san)
Japan	Apiaceae/Umbelliferae	Angelica sinensis (Oliv.) Diels3	Root	Powder	Orally	Herb	Tokishakuyakusan (Chinese name, Dang gui shao yao san)
Japan	Apiaceae/Umbelliferae	Cnidium officinale Makino3	Root stem	Powder	Orally	Herb	Tokishakuyakusan (Chinese name, Dang gui shao yao san)
Japan	Asteraceae/Compositae	Atractylodes lancea( Thunb.)DC.3	Rhizome	Powder	Orally	Herb	Tokishakuyakusan (Chinese name, Dang gui shao yao san)
Japan	Polyporaceae	Poria cocos(Schw.)Wolf3	Sclerotium	Powder	Orally		Tokishakuyakusan (Chinese name, Dang gui shao yao san)
Japan	Ranunculaceae	Paeonia lactiflora Pall.3	Root	Powder	Orally	Herb	Tokishakuyakusan (Chinese name, Dang gui shao yao san)
Japan	Apiaceae/Umbelliferae	Angelica sinensis (Oliv.) Diels4	Root	Decoction	Orally	Herb	Unkeito (Chinese name, Wen jing tang)
Japan	Apiaceae/Umbelliferae	Cnidium officinale Makino4	Rhizome	Decoction	Orally	Herb	Unkeito (Chinese name, Wen jing tang)
Japan	Araceae	Pinellia ternata( Thunb.) Breit.4	Tuber	Decoction	Orally	Shrub	Unkeito (Chinese name, Wen jing tang)
Japan	Araliaceae	Panax ginseng C. A. Meyer4	Radix	Decoction	Orally	Herb	Unkeito (Chinese name, Wen jing tang)
Japan	Equidae	Asini corii collas4	Skin	Decoction	Orally		Unkeito (Chinese name, Wen jing tang)
Japan	Fabaceae/Leguminosae	Glycyrrhiza uralensis Fisch.4	Root	Decoction	Orally	Herb	Unkeito (Chinese name, Wen jing tang)
Japan	Lauraceae	Cinnamomum cassia (L.) J.Presl4	Bark	Decoction	Orally	Tree	Unkeito (Chinese name, Wen jing tang)
Japan	Liliaceae	Ophiopogon japonicus (Linn. f.) Ker-Gawl.4	Tuber	Decoction	Orally	Herb	Unkeito (Chinese name, Wen jing tang)
Japan	Ranunculaceae	Paeonia lactiflora Pall.4	Root	Decoction	Orally	Herb	Unkeito (Chinese name, Wen jing tang)
Japan	Ranunculaceae	Paeonia suffruticosa Andr.4	Bark	Decoction	Orally	Herb	Unkeito (Chinese name, Wen jing tang)
Japan	Rutaceae	Tetradium ruticarpum (A. Jussieu) T. G. Hartley4	Fruit	Decoction	Orally	Shrub,Tree	Unkeito (Chinese name, Wen jing tang)
Japan	Zingiberaceae	Zingiber officinale Rosc.4	Rhizome	Decoction	Orally	Herb	Unkeito (Chinese name, Wen jing tang)
Malaysia	Zingiberaceae	Curcuma longa L.				Herb
Malaysia	Zingiberaceae	Curcuma xanthorrhiza D.Dietr.				Herb
Pkistan	Amaranthaceae	Amaranthus spinosus L.	Whole plant	Decoction	Orally	Herb
Pkistan	Asphodelaceae	Aloe barbadensis Mill.	Leaf	Powder + milk	Orally	Herb
Pkistan	Bereridaceae	Berberis lycium Royle.	Root	Infusion		Shrub
Pkistan	Bombacaceae	Bombax ceiba L.	Root,gum,flower	Powder + milk	Orally	Tree
Pkistan	Labiatae/Lamiaceae	Ajuga parviflora Benth.	Leaf,Root	Powder + water	Orally	Herb
Pkistan	Ulmaceae	Celtis australis L.	Fruit,Bark	Decoction+ghee	Orally	Tree
Pkistan	Urticaceae	Urtica dioica L.	Whole plant	Powder + water	Orally	Herb
South Africa	Apocynaceae	Holarrhena pubescens Wall. ex G.Don	Root			Shrub,tree
South Africa	Asparagaceae	Asparagus buchananii Baker	Leaf			Climber
South Africa	Asteraceae/Compositae	Aspilia pluriseta Schweinf. ex Schweinf.	Root			Herb
South Africa	Asteraceae/Compositae	Vernonia amygdalina Del.	Root			Shrub,tree
South Africa	Capparaceae	Boscia foetida Schinz				Tree
South Africa	Cyperaceae	Cyperus esculentus L.	Root			Herb
South Africa	Ebenaceae	Euclea natalensis A.DC.	Root			Shrub,tree
South Africa	Fabaceae/Leguminosae	Albizia brevifolia Schinz	Root			Shrub,tree
South Africa	Fabaceae/Leguminosae	Bauhinia galpinii N. E. Br.	Seed			Shrub
South Africa	Fabaceae/Leguminosae	Pterocarpus angolensis DC.	Bark,root			Tree
South Africa	Fabaceae/Leguminosae	Vigna unguiculata (L.) Walp.	Seed			Herb
South Africa	Fabaceae/Leguminosae	Peltophorum africanum Sond.	Root	Decoction	Orally	Tree
South Africa	Labiatae/Lamiaceae	Leonotis leonorus(L.) R. Br.	Leaf			Shrub
South Africa	Myrtaceae	Syzygium cordatum Hochst. ex Krauss	Root			Tree
South Africa	Ochnaceae	Brackenridgea zanguebarica Oliver	Root			Tree
South Africa	Phyllanthaceae	Bridelia cathartica Bertol.	Root,leaf	Decoction	Orally	Shrub,tree
South Africa	Rubiaceae	Rubia cordifolia L.	Root			Herb
South Africa	Salicaceae	Dovyalis caffra (Hook.f. & Harv.) Sim	Thorns			Tree
South Africa	Vitaceae	Rhoicissus digitata(L.f.) Gilg & M.Brandt	Root	Decoction	Orally	Vine
South Africa	Zingiberaceae	Siphonochilus aethiopicus (Schweinf.) B.L.Burtt	Rhizome			Herb
