# Supplementary material for: Comparison of Herbal Medicines Used for Women’s Menstruation Diseases in Different Areas of the World
Source: Front Pharmacol. 2022 Feb 4;12:751207. doi: 10.3389/fphar.2021.751207 (PMC8854496; doi:10.3389/fphar.2021.751207)
Supplement: Supplementary file 1 [file DataSheet1.ZIP › Dysmenorrhea.xlsx]

## Sheet: Sheet1
Herbal medicine for treating dysmenorrhea
Country/Region	Family	Scientific name	Used part	Preparation	Application	Habit
America	Adoxaceae	Viburnum prunifolium L.				Shrub
America	Lauraceae	Viburnum opulus Linn.	Bark	Decoction		Shrub
America	Asteraceae/Compositae	Artemisia californica Less.	Whole plant	Decoction		Herb
America	Anacardiaceae	Rhus glabra L.	Fruit	Decoction		Shrub
Brazil	Apiaceae/Umbelliferae	Coriandrum sativum L.	Seed	Infusion		Herb
Brazil	Apiaceae/Umbelliferae	Pimpinella anisum L.				Herb
Brazil	Aristolochiaceae	Aristolochia cymbifera Mart &Zucc				Shrub
Brazil	Asteraceae/Compositae	Ageratum conyzoides L.	Root	Infusion		Herb
Brazil	Euphorbiaceae	Jatropha curcas L.				Shrub
Brazil	Fabaceae/Leguminosae	Copaifera langsdorffii Desf.				Tree
Brazil	Labiatae/Lamiaceae	Hyptis crenata Pohl. Ex Benth.	Root	Infusion		Herb
Brazil	Labiatae/Lamiaceae	Mentha x piperita L.				Herb
Brazil	Labiatae/Lamiaceae	Origanum majorana L.				Herb
Brazil	Lauraceae	Cinnamomum verum J.Presl				Tree
Brazil	Lauraceae	Cryptocarya mandioccana Meisn.				Herb
Brazil	Lauraceae	Persea americana Mill.				Tree
Brazil	Myrtaceae	Leptospermum scoparium J.R. Forst. & G. Forst.				Herb
Brazil,India,Italy,Trinidad and Tobago	Rutaceae	Ruta graveolens L.	Aerial part,whole plant(India),leaf(Brazil,India,Italy,Trinidad and Tobago)	Decoction(Italy),Infusion(Brazil)	Orally	Herb
Brazil,Trinidad and Tobago	Labiatae/Lamiaceae	Leonotis nepetifolia (L.) R. Br.				Herb
China	Amaranthaceae	Achyranthes bidentata Bl.	Root	Dry		Herb
China	Apiaceae/Umbelliferae	Angelica dahurica (Fisch. ex Hoffm.) Benth. et Hook. f. ex Franch. et Sav	Root			Herb
China	Apiaceae/Umbelliferae	Angelica sinensis (Oliv.) Diels	Root	Decoction,Pill	Orally	Herb
China	Apiaceae/Umbelliferae	Foeniculum vulgare Mill.	Ripe fruit	Dry		Herb
China	Apiaceae/Umbelliferae	Ligusticum chuanxiong Hort.	Rhizome	Dry		Herb
China	Araceae	Acorus tatarinowii Schott	Whole Plant	Decoction or medicine bath	Topicaly	Herb
China	Camphoraceae	Cinnamomum cassia (L.) J.Presl	Bark	Dry in the shade		Tree
China	Cyperaceae	Cyperus rotundus L.	Rhizome	Dry		Herb
China	Fabaceae/Leguminosae	Crotalaria ferrnginea Grah. ex Benth	Whole Plant	Decoction or medicine bath	Topicaly	Herb
China	Fabaceae/Leguminosae	Spatholobus suberectus Dunn	Cane	Dry		Vine
China	Labiatae/Lamiaceae	Bryophyllum pinnatum (L.F.) Oken	Whole Plant	Decoction or medicine bath	Topicaly	Herb
China	Labiatae/Lamiaceae	Leonurus artemisia (Laur.) S. Y. Hu F	Aerial part			Herb
China	Labiatae/Lamiaceae	Leonurus japonicus Houtt.	Aerial part	Dry,fresh		Herb
China	Labiatae/Lamiaceae	Lycopus lucidus Turcz. var. hirtus Regel	Aerial part	Dry		Herb
China	Labiatae/Lamiaceae	Salvia miltiorrhiza Bge.	Rhizome,root	Dry		Herb
China	Lardizabalaceae	Sargentodoxa cuneata (Oliv.) Rehd. et Wils.	Cane	Dry		Vine
China	Papaveraceae	Corydalis yanhusuo W. T.Wang	Tuber	Dry		Herb
China	Ranunculaceae	Clematis chrysocoma Franch.	Woody stem	Decoction or medicine bath	Topicaly	Vine
China	Rosaceae	Prunus persica (L.) Batsch	Mature seed	Dry		Tree
China	Rosaceae	Rosa chinensis Jacq.	Flower	Dry		Shrub
China	Verbenaceae	Verbena officinalis L.	Aerial part	Dry		Herb
China	Zingiberaceae	Curcuma longa L.	Rhizome	Dry		Herb
China	Labiatae/Lamiaceae	Panzeria alaschanica Kupr.	Aerial part	Dry		Herb
India	Amaranthaceae	Amaranthus viridis L.	Leaf,Seed	Cook	Orally	Herb
India	Apiaceae/Umbelliferae	Daucus carota L.	Seed	Tea	Orally	Herb
India	Apiaceae/Umbelliferae	Trachyspermum ammi Sprague	Seed	Chew	Orally	Herb
India	Apocynaceae	Catharanthus roseus（L.）G. Don	Leaf	Juice		Herb
India	Apocynaceae	Rauvolfia serpentina (L.) Benth. ex Kurz	Root			Shrub
India	Asteraceae/Compositae	Taraxacum officinale Wigg	Leaf	Raw	Orally	Herb
India	Asteraceae/Compositae	Eclipta prostrata (L.) L.	Whole Plant	Extract	Orally	Herb
India	Brassicaceae	Raphanus sativus L.	Seed	Dry	Orally	Herb
India	Caricaceae	Carica papaya Linn.	Seed,Fruit Pulp			Tree
India	Chenopodiaceae	Chenopodium ambrosioides L.	Leaf	Decoction	Orally	Herb
India	Compositae	Cichorium intybus Linn.	Root			Herb
India	Euphorbiaceae	Ricinus communis L.	Leaf	Heat	Topically	Shrub
India	Fabaceae/Leguminosae	Delonix regia (Boj.) Raf.	Flower	Paste		Tree
India	Fabaceae/Leguminosae	Mucuna pruriens (L.) DC.	Root			Vine
India	Fabaceae/Leguminosae	Sesbania grandiflora Pers.	Flower	Juice	Orally	Tree
India	Gramineae	Bambusa bambos Druce.	Stem,leaf,root			Herb
India	Hippocastanaceae	Aesculus indica Colebr. ex Wall.	Fruit	Decoction	Orally	Tree
India	Labiatae/Lamiaceae	Mentha arvensis L.	Leaf	Powder,Tablet	Orally	Herb
India	Labiatae/Lamiaceae	Mentha spicata L.	Whole Plant			Herb
India	Lauraceae	Cinnamomum tamala (Buch.Ham.) T.Nees&C.H.Eberm.	Leaf	Decoction	Orally	Tree
India	Liliaceae	Drimiaindica (Roxb.)	Bulb	Paste	topical	Herb
India	Malvaceae	Gossypium herbaceum Linn.	Root,bark			Herb,Subshrub
India	Meliaceae	Melia azedarach Linn.	Root,seed marrow,bark			Tree
India	Menispermaceae	Cissampelos pareira L.	Root	Paste	topical	Herb
India	Mimosaceae	Acacia leucophloea (L.) Willd	Leaf,bark	Fresh leaves and Powder of bark juice	Orally	Tree
India	Papilionaceae	Erythrina variegata Linn.	Bark,leaf			Tree
India	Pedaliaceae	Sesamum indicum L.	Seed	Oil	Topically	Herb
India	Phyllanthaceae	Phyllanthus emblica L.	Fruit	Tablet	Orally	Tree
India	Poaceae/Gramineae	Cymbopogon citrates DC.	Whole Plant,oil			Herb
India	Rubiaceae	Rubia cordifolia Linn.	Root			Herb
India	Solanaceae	Solanum surattense Burm.	Seed			Herb,Subshrub
India	Verbenaceae	Vitex negundo L.	Leaf，root	Decoction	Orally	Shrub,Tree
India,Italy,Vietnam	Asteraceae/Compositae	Artemisia vulgaris L.	Leaf,flower,seed,stem,root(India),aerial part(Italy),whole plant(Vietnam)	Infusion(Italy),Fresh(Vietnam)	Orally(Italy)	Herb
India,Pakistan	Amaranthaceae	Achyranthes aspera L.	Whole plant,,leaf,stem,root(India)	Decoction	Orally	Herb
Iran	Apiaceae/Umbelliferae	Echinophora platyloba DC.				Herb
Iran	Asteraceae/Compositae	Achillea willhemsii L.				Herb
Iran	Labiatae/Lamiaceae	Stachys lavandulifolia Vahl				Herb
Iran	Labiatae/Lamiaceae	Zataria multiflora Boiss.				Herb
Iran	Lauraceae	Cinnamomum zeylanicum Bl.				Tree
Iran	Rhamnaceae	Cuminum cyminum L.				Herb
Iran	Valerianaceae	Valeriana officinalis L.				Herb
Iran	Verbenaceae	Vitex agnus-castus Linn.				Shrub
Iran,Italy	Asteraceae/Compositae	Matricaria chamomilla L.	Flower(Italy)	Decoction,Infusion(Italy)	Orally	Herb
Iran,Italy,Pakistan	Apiaceae/Umbelliferae	Foeniculum vulgare Mill.	Root, leaf(Iran,Pakistan),fruit(Iran,Pakistan),seed(Italy)	Decoction(Italy)	Orally(Italy,Pkistan)	Herb
Italy	Amaryllidaceae	Allium cepa L.	Bulb	Raw	Topicaly	Herb
Italy	Aspleniaceae	Ceterach officinarum Willd.	Leaf	Decoction	Orally	Herb
Italy	Asteraceae/Compositae	Achillea moschata Wulfen	Flower	Decoction	Orally	Herb
Italy	Asteraceae/Compositae	Anthemis arvensis L. subsp.incrassata (Loisel.)Nyman	Flower	Decoction	Orally	Herb
Italy	Asteraceae/Compositae	Arctium lappa L.	Root	Decoction	Orally	Herb
Italy	Asteraceae/Compositae	Artemisia absinthium L.	Flower	Decoction	Orally	Herb
Italy	Asteraceae/Compositae	Calendula officinalis L.	Flower	Infusion,decoction	Orally	Herb
Italy	Asteraceae/Compositae	Jacobaea maritima (L.) Pelser & Meijden	Flower,Leaf	Decoction	Orally	Herb
Italy	Asteraceae/Compositae	Santolina pinnata Viv.				Shrub
Italy	Asteraceae/Compositae	Senecio vulgaris L.	Whole plant	Tincture	Orally	Herb
Italy	Asteraceae/Compositae	Silybum marianum (L.)Gaertn.	Root	Decoction	Orally	Herb
Italy	Cannabaceae	Humulus lupulus L.	Leaf	Cook	Orally	Herb
Italy	Cucurbitaceae	Cucurbita moschata (Duch. ex Lam.) Duch. ex Poiret	Fruit	Raw	Topicaly	Herb
Italy	Hypericaceae	Hypericum perforatum L.	Leaf	Decoction	Orally	Herb
Italy	Iridaceae	Crocus sativus L.	Stigmas,flower(India)	Decoction(Italy)	Orally(Italy)	Herb
Italy	Labiatae/Lamiaceae	Lamium album L.	Aerial part,leaf,flower	Infusion	Orally	Herb
Italy	Labiatae/Lamiaceae	Marrubium vulgare L.	Root	Decoction	Orally	Herb
Italy	Labiatae/Lamiaceae	Mentha longifolia L.	Leaf	Infusion	Orally	Herb
Italy	Labiatae/Lamiaceae	Mentha spp	Leaf	Decoction	Orally	Herb
Italy	Labiatae/Lamiaceae	Nepeta cataria L.	Leaf	Infusion	Orally	Herb
Italy	Labiatae/Lamiaceae	Origanum vulgare L.	Leaf	Decoction	Orally	Subshrub,Herb
Italy	Labiatae/Lamiaceae	Salvia officinalis L.	Leaf	Infusion	Orally	Herb
Italy	Labiatae/Lamiaceae	Satureja montana L.	Flower	Infusion	Orally	Subshrub
Italy	Labiatae/Lamiaceae	Teucrium chamaedrys L.	Aerial part	Infusion	Orally	Herb
Italy	Lauraceae	Laurus nobilis L.	Leaf	Decoction,Infusion	Orally	Shrub,Tree
Italy	Malvaceae	Malva sylvestris L.	Leaf,Root	Decoction	Orally	Herb
Italy	Moraceae	Ficus carica L.	Fruit	Decoction	Orally	Tree
Italy	Myrtaceae	Myrtus communis L.	Fruit	Macerate	Orally	Shrub
Italy	Oleaceae	Olea europaea L.	Fruit(Oil)	Raw	Topicaly	Tree
Italy	Poaceae/Gramineae	Cynodon dactylon (L.)Pers.	Rhizome,whole plant	Decoction	Orally	Herb
Italy	Polygonaceae	Rumex alpinus L.	Leaf	Raw	Topicaly	Herb
Italy	Pteridaceae	Adiantum capillus-veneris L.	Leaf	Decoction	Orally	Herb
Italy	Rosaceae	Alchemilla xanthochlora Rothm.	Leaf	Infusion	Orally	Herb
Italy	Rosaceae	Crataegus monogyna Jacq	Flower,Leaf	Decoction		Tree
Italy	Rosaceae	Malus sylvestris (L.) Miller	Fruit	Decoction	Orally	Tree
Italy	Rosaceae	Prunus persica (L.) Batsch	Seed	Decoction	Orally	Tree
Italy	Rosaceae	Rubus ulmifolius Schott.	Leaf	Infusion	Orally	Vine
Italy	Rutaceae	Citrus sinensis (L.)Osbeck	Fruit(peel)	Decoction	Orally	Tree
Italy	Rutaceae	Ruta chalepensis L.	Leaf	Decoction	Orally	Herb
Italy	Taxaceae	Taxus baccata L.	Branches	Decoction	Orally	Tree
Italy	Urticaceae	Parietaria judaica L.	Aerial part	Decoction	Orally	Herb
Italy	Urticaceae	Parietaria officinalis L.	Aerial part	Decoction	Orally	Herb
Italy	Urticaceae	Urtica dioica L.	Aerial part	Boil	Orally	Herb
Italy	Verbenaceae	Aloysia citriodora Palau	Leaf	Infusion	Orally	Shrub
Italy,Pakistan	Asteraceae/Compositae	Achillea millefolium L.	Leaf,root(Pakistan)，flower(Italy)	Powder + water or milk(Pakistan),Infusion(Italy)		Herb
Italy,Pakistan	Poaceae/Gramineae	Arundo donax L.	Stem,leaf,fruit(Pakistan),Rhizome(Italy)	Decoction(Italy)	Orally(Italy)	Herb
Italy,Poland	Asteraceae/Compositae	Tanacetum vulgare L.	Aerial part(Italy),leaf(Poland)	Infusion	Orally	Herb
Italy,Romania	Araliaceae	Hedera helix L.	Leaf	Decoction(Italy),Infusion(Romania)	Orally	Vine
Italy,Thailand	Myristicaceae	Myristica fragrans Houtt.	Seed	Raw(Italy)	Orally(Italy)	Tree
Malaysia,India,Iran	Zingiberaceae	Zingiber officinale Roscoe	Rhizome	Lotion(Malaysia),Decoction(India),Powder(Iran)	Orally	Herb
Mali	Bignoniaceae	Stereospermum kunthianum Cham.	Leaf, stem bark and root			Tree
Mali	Celastraceae	Gymnosporia senegalensis (Lam.) Loes.	Leaf, stem bark and root			Shrub,tree
Mali	Fabaceae/Leguminosae	Cassia sieberiana DC.	Root			Tree
Mali	Fabaceae/Leguminosae	Erythrina senegalensis DC.	Leaf, stem bark			Tree
Mali	Loganiaceae	Strychnos spinosa Lam.	Stem bark and root			Tree
Mali	Meliaceae	Trichilia emetica Vahl.	Leaf, stem bark and root			Tree
Mali	Phyllanthaceae	Flueggea virosa (Roxb. ex Willd.) Royle	Leaf			Shrub
Pakistan	Asteraceae/Compositae	Erigeron bonariensis L.	Whole plants,oil,shoot,leaf	Infusion		Herb
Pakistan	Boraginaceae	Arnebia hispidissima (Lehm.) A.DC.	Whole plant	Diffusion and decoction		Herb
Pakistan	Convolvulaceae	Ipomoea eriocarpa R. Br.	Leaf,Root			Shrub
Pakistan	Cyperaceae	Cyperus rotundus L.	Whole plant(Pakistan),root(India),rhizome	Decoction		Herb
Pakistan	Euphorbiaceae	Euphorbia serpens Kunth	Whole plant		Orally	Herb
Pakistan	Moraceae	Ficus benghalensis L	Latex,Bark,Fruit			Tree
Pakistan	Nyctaginaceae	Boerhaavia procumbens	Whole plant	Juice	Orally	Herb
Pakistan	Plantiginaceae	Veronica agrestis l.	Whole plant	Decoction	Orally	Herb
Pakistan	Polygonaceae	Persicaria amplexicaulis (D.Don) Ronse Decr.	Flower,leaf,whole plant			Herb
Poland	Asteraceae/Compositae	Ambrosia elatior L.	Leaf	Infusion		Herb
Poland	Asteraceae/Compositae	Matricaria recutita L.	Inflorescence,aerial part	Infusion,mate,poultice		Herb
Poland	Asteraceae/Compositae	Tanacetum parthenium (L.) Sch. Bip	Aerial part,leaf,	Infusion		Herb
Poland	Labiatae/Lamiaceae	Cunila microcephala Benth.	Leaf,stem	Infusion		Herb
Poland	Labiatae/Lamiaceae	Ocimum sp.	Leaf,stem	Infusion		Herb
Poland	Poaceae/Gramineae	Saccharum officinarum L.	Leaf	Infusion,mate		Cane
Poland	RaddiPteridaceae	Hemionitis tomentosa (Lam.)	Leaf,stem	Infusion		Herb
Romania	Rosaceae	Fragaria vesca L.	Leaf	Infusion		Herb
South Africa	Anacardiaceae	Lannea edulis (Sond.) Engl.	Root			Shrub
South Africa	Annonaceae	Xylopia longipetala De Wild. & T.Durand	Root			Shrub,Tree
South Africa	Arecaceae	Hyphaene coriacea Gaertn.	Root			Tree
South Africa	Asclepiadaceae	Xysmalobium undulatum (L.) Aiton F.	Root			Herb
South Africa	Asparagaceae	Merwilla plumbea (Lindl.) Speta	Bulb	Decoction	Orally	Herb
South Africa	Asteraceae/Compositae	Artemisia afra Jacq. ex Willd.				Shrub
South Africa	Asteraceae/Compositae	Helichrysum foetidum (L.) Moench	Root			Herb
South Africa	Asteraceae/Compositae	Linzia glabra Steetz	Root			Herb
South Africa	Caprifoliaceae	Scabiosa columbaria L.	Root			Herb
South Africa	Celastraceae	Cassine transvaalensis (Burtt Davy) R.H. Archer	Bark			Tree
South Africa	Combretaceae	Combretum zeyheri Sond.	Bark	Powder	Topically	Herb
South Africa	Commelinaceae	Commelina africana L.	Root			Climber
South Africa	Commelinaceae	Cyanotis speciosa (L. F.) Hassk.	Root			Herb
South Africa	Ebenaceae	Euclea crispa Thunb. G˝urke	Leaf			Shrub
South Africa	Fabaceae/Leguminosae	Bauhinia galpinii N. E. Br.	Seed			Shrub
South Africa	Fabaceae/Leguminosae	Indigofera antunesiana Harms	Root			Herb
South Africa	Haloragaceae	Gunnera perpensa L.	Root			Herb
South Africa	Iridaceae	Gladiolus ludwigii Pappe ex Baker	Root			Herb
South Africa	Lauraceae	Cryptocarya latifolia Sond.	Bark			Tree
South Africa	Melianthaceae	Bersama lucens (Hochst.) Szyszyl.	Bark			Tree
South Africa	Menispermaceae	Cissampelos mucronata A. Rich.	Root			Climber
South Africa	Pedaliaceae	Ceratotheca triloba (Bernh.) Hook. F.	Leaf			Herb
South Africa	Pedaliaceae	Harpagophytum procumbens (Burch.) DC. ex Meisn.	Tuber			Herb
South Africa	Poaceae/Gramineae	Cenchrus ciliaris L.	Underground runners	Decoction	Orally	Herb
South Africa	Polygalaceae	Securidaca longipedunculata Fresen.	Root			Shrub,tree
South Africa	Rhamnaceae	Ziziphus mucronata Willd.	Leaf	Poultice	Topically	Tree
South Africa	Rubiaceae	Pentanisia prunelloides (Klotzsch) Walp.	Leaf, root	Poultice,decoction	Topically,Orally	Shrub
South Africa	Rubiaceae	Vangueria infausta Burch.	Leaf	Decotion	Orally	Shrub,tree
South Africa	Xanthorrhoeaceae	Aloe rupestris Baker	Root			Tree
South Africa	Zingiberaceae	Siphonochilus aethiopicus (Schweinf), B.L Burtt.	Rhizome, leaf	Decoction,chew	Orally	Herb
Thailand	Acoraceae	Acorus calamus L.	Rhizome			Herb
Thailand	Liliaceae	Allium sativum L.	Clove			Herb
Thailand	Zingiberaceae	Boesenbergia rotunda (L. ) Mansf.	Rhizome			Herb
Thailand	Zingiberaceae	Curcuma zedoaria (Christm.) Roscoe	Rhizome			Herb
Thailand	Zingiberaceae	Zingiber montanum (J.Koenig) Link ex A.Dietr.	Rhizome			Herb
Trinidad and Tobago	Apiaceae/Umbelliferae	Eryngium foetidum L.	Leaf			Herb
Trinidad and Tobago	Aristolochiaceae	Aristolochia trilobata L.	Root			Herb
Trinidad and Tobago	Asteraceae/Compositae	Ambrosia peruviana Willd.				Herb
Trinidad and Tobago	Boraginaceae	Cordia curassavica (Jacq.) Roem. & Schult.	Leaf			Shrub
Trinidad and Tobago	Euphorbiaceae	Croton gossypiifolius Vahl	Leaf			Tree
Trinidad and Tobago	Fabaceae/Leguminosae	Entada polystachya (L.) DC.	Twigs			Vine,Shrub
Trinidad and Tobago	Scrophulariaceae	Capraria biflora L.	Leaf			Herb
Uganda	Aloaceae	Aloe vera L.	Leaf	Decoction	Orally	Herb
Uganda	Amaranthaceae	Aerva lanata (L.) Schult.	Leaf	Decoction	Orally	Herb
Uganda	Asteraceae/Compositae	Vernonia amygdalina Del.	Leaf,root	Decoction	Orally	Shrub
Uganda	Bignoniaceae	Markhamia lutea K. Schum.	Bark	Decoction	Orally	Tree
Uganda	Caesalpiniaceae	Cassia occidentalis L.	Leaf,root	Decoction	Orally	Herb
Uganda	Chenopodiaceae	Chenopodium opulifolium DC.	Leaf,bark,stem,seeds	Decoction	Orally	Herb
Uganda	Convolvulaceae	Ipomoea batatas (L.) Lam.	Leaf,root tuber	Decoction	Orally	Herb
Uganda	Euphorbiaceae	Manihot esculenta Crantz.	Leaf	Decoction	Orally	Shrub
Uganda	Fabaceae/Leguminosae	Erythrina abyssinica Lam.	Leaf,bark,flower	Decoction	Orally	Tree
Uganda	Fabaceae/Leguminosae	Indigofera arrecta A. Rich.	Leaf,root	Decoction	Orally	Shrub
Uganda	Fabaceae/Leguminosae	Pseudarthria hookeri Wight & Arn.	Leaf	Decoction	Orally	Shrub
Uganda	Malvaceae	Gossypium hirsutum L.	Root	Decoction	Orally	Herb
Uganda	Malvaceae	Pavonia burchellii (DC.) R.A. Dyer	Leaf	Decoction	Orally	Shrub
Uganda	Moraceae	Ficus natalensis Hochst.	Aerial parts,leaf	Decoction	Orally	Tree
Uganda	Myrtaceae	Eucalyptus citriodora Hook.	Leaf,fruit,gum	Decoction	Orally	Tree
Uganda	Myrtaceae	Eucalyptus globulus Labill.	Leaf	Decoction	Orally	Tree
Uganda	Myrtaceae	Eucalyptus grandis W.Hill.	Leaf	Decoction	Orally	Tree
Uganda	Apiaceae/Umbelliferae	Daucus carota L.	Root tuber	Decoction	Orally	Herb
Uganda	Vitaceae	Cyphostemma adenocaule Wild & Drum.	Leaf,root	Decoction	Orally	Herb
Uganda	Zingiberaceae	Zingiber officinale Roscoe	Root tuber	Decoction	Orally	Herb
Vietnam	Apiaceae/Umbelliferae	Centella asiatica L.	Whole Plant			Herb
