# Supplementary material for: Comparison of Herbal Medicines Used for Women’s Menstruation Diseases in Different Areas of the World
Source: Front Pharmacol. 2022 Feb 4;12:751207. doi: 10.3389/fphar.2021.751207 (PMC8854496; doi:10.3389/fphar.2021.751207)
Supplement: Supplementary file 1 [file DataSheet1.ZIP › Menstrual disorders.xlsx]

## Sheet: Sheet1
Herbal medicine for treating menstrual disorders
Country/Region	Diseases	Family	Scientific name	Used part	Application	Preparation	Habit
America	Irregular menstruation	Adoxaceae	Viburnum lentago L.	Root	Infusion		Tree
America	Irregular menstruation	Apiaceae/Umbelliferae	Sanicula marilandica L.	Bulb roots	Infusion		Herb
America	Irregular menstruation	Asteraceae/Compositae	Artemisia dracunculus L.	Whole Plant	Decoction	Orally	Subshrub
America	Irregular menstruation	Asteraceae/Compositae	Artemisia frigida Willd.	Whole Plant	Decoction	Topically	Herb
America	Irregular menstruation	Fabaceae/Leguminosae	Tephrosia virginiana (L.) Pers.	Whole Plant	Decoction	Topically	Herb
America	Irregular menstruation	Liliaceae	Lilium canadense L.	Whole Plant	Infusion		Herb
America	Irregular menstruation	Rosaceae	Fragaria virginiana Duchesne	Whole Plant	Infusion		Herb
America	Irregular menstruation	Rosaceae	Rubus pubescens var. pubescens	Whole Plant	Infusion		Herb
America	Menorrhagia	Asteraceae/Compositae	Artemisia douglasiana Besser ex Besser	Leaf	Decoction,infusion	Orally	Herb
America	Menorrhagia	Asteraceae/Compositae	Artemisia vulgaris L.	Leaf	Decoction	Orally	Herb
America	Menorrhagia	Convolvulaceae	Convolvulus arvensis L.	Stem with leaves	Decoction	Orally	Herb
America	Menorrhagia	Ericaceae	Pyrola chlorantha Sw.	Whole Plant			Herb
America	Menorrhagia	Pinaceae	Pseudotsuga menziesii (Mirbel) Franco	Green bark	Infusion	Orally	Tree
America	Menorrhagia	Pteridaceae	Adiantum pedatum L.	Root	Decoction,infusion	Orally	Herb
America	Menorrhagia	Ulmaceae	Ulmus americana L.	Root bark	Infusion	Orally	Tree
America	Menstrual disorders	Apiaceae/Umbelliferae	Osmorhiza occidentalis (Nutt.) Torr.	Root	Decoction		Herb
America	Menstrual disorders	Asparagaceae	Maianthemum stellatum (L.) Link	Root	Decoction		Herb
America	Menstrual disorders	Asteraceae/Compositae	Artemisia ludoviciana ssp. Ludoviciana	Leaf	Infusion		Herb
America	Menstrual disorders	Caprifoliaceae	Symphoricarpos albus (L.) S.F.Blake	Branch	Infusion		Shrub
America	Menstrual disorders	Cupressaceae	Thuja occidentalis L.	Whole Plant	Infusion		Tree
Argentina	Menstrual disorders	Apiaceae/Umbelliferae	Apium graveolens L.	Leaf	Decoction	Orally	Herb
Argentina	Menstrual disorders	Lauraceae	Cinnamomum verum J.Presl	Whole plant	Decoction	Orally	Tree
Argentina	Menstrual disorders	Pteridaceae	Adiantopsis chlorophylla (Sw.) Fée	Whole plant	Infusion+honey	Orally	Herb
Argentina	Menstrual disorders	Pteridaceae	Adiantum poiretii Wikstr.	Whole plant	Infusion+honey	Orally	Herb
Argentina	Menstrual disorders	Ranunculaceae	Clematis haenkeana C.Presl	Whole plant	Infusion+honey	Orally	Vine
Argentina	Menstrual disorders	Rutaceae	Ruta chalepensis L.	Leaf	Infusion+honey	Orally	Herb
Argentina	Menstrual disorders,menorrhagia	Labiatae/Lamiaceae	Origanum vulgare L.	Whole plant	soft drink+Honey	Orally	Subshrub,Herb
Argentina	Menstrual hemorrhage	Asteraceae/Compositae	Anthemis cotula L.	Whole plant	Infusion+honey	Orally	Herb
Argentina	Menstrual hemorrhage	Piperaceae	Peperomia fiebrigii C. DC.	Whole plant	Infusion+Honey	Orally	Herb
Argentina	Menstrual hemorrhage	Scrophulariaceae	Agalinis fiebrigii (Diels) D’Arcy	Flower	Infusion	Orally	Shrub
Bangladesh	Menorrhagia	Fabaceae/Leguminosae	Saraca asoca (Roxb.) De Wilde	Dark	Decoction	Orally	Tree
Bangladesh,Myanmar	Menorrhagia	Plantaginaceae	Scoparia dulcis L.	Whole plant(Bangladesh),root(Myanmar)	Pill(Bangladesh)	Orally(Bangladesh)	Herb,Subshrub
Brazil	Menstrual regulation	Asteraceae/Compositae	Tagetes erecta L.	Fruit	Decoction	Orally	Herb
Brazil	Menstruation	Myrtaceae	Leptospermum scoparium J.R. Forst. & G. Forst.				Herb
Brazil	Menstruation	Aristolochiaceae	Aristolochia cymbifera Mart &Zucc				Tree
Brazil,Thailand	Menstrual disorders(Thailand),Menstrual regulation(Brazil)	Asteraceae/Compositae	Artemisia sp.	Aerial part(Thailand),leaf(Brazil)	Infusion(Brazil)		Herb
China	Irregular menstruation	Apiaceae/Umbelliferae	Ligusticum chuanxiong Hort.	Rhizome	Dry		Herb
China	Irregular menstruation	Apiaceae/Umbelliferae	Angelica sinensis (Oliv.) Diels	Root	Decoction,Pill	Orally	Herb
China	Irregular menstruation	Apiaceae/Umbelliferae	Bupleurum chinense DC.	Root	Dry		Herb
China	Irregular menstruation	Bignoniaceae	Campsis grandiflora (Thunb.) K. Schum.	Flower	Dry		Vine
China	Irregular menstruation	Cyperaceae	Cyperus rotundus L.	Rhizome	Dry		Herb
China	Irregular menstruation	Fabaceae/Leguminosae	Spatholobus suberectus Dunn	Cane	Dry		Vine
China	Irregular menstruation	Labiatae/Lamiaceae	Salvia miltiorrhiza Bge.	Rhizome,root	Dry		Herb
China	Irregular menstruation	Labiatae/Lamiaceae	Leonurus japonicus Houtt.	Aerial part,ripe fruit	Dry,fresh		Herb
China	Irregular menstruation	Labiatae/Lamiaceae	Lycopus lucidus Turcz. var. hirtus Regel	Aerial part	Dry		Herb
China	Irregular menstruation	Rosaceae	Rosa rugosa Thunb.	Flower bud	Dry		Shrub
China	Irregular menstruation	Rosaceae	Rosa chinensis Jacq.	Flower	Dry		Shrub
China	Irregular menstruation	Rubiaceae	Morinda officinalis How.	Root	Dry		Vine
China	Irregular menstruation	Scrophulariaceae	Siphonostegia chinensis Benth.	Whole plant	Dry		Herb
China	Irregular menstruation,menorrhagia	Ranunculaceae	Paeonia lactiflora Pall.	Root	Decoction	Orally	Herb
China	Irregular menstruation,menorrhagia	Scrophulariaceae	Rehjnannia glutinosa Libosch.	Root tuber	Stewing with wine		Herb
China	Menorrhagia	Acanthaceae	Thunbergia laurifolia Lindl.	Leaf			Vine
China	Menorrhagia	Asteraceae/Compositae	Artemisia argyi H.Lév. & Vaniot	Leaf	Dry		Herb
China	Menorrhagia	Rosaceae	Sanguisorba officinalis L.	Root	Dry		Herb
China	Menorrhagia	Zingiberaceae	Zingiber officinale Roscoe	Rhizome	Scald with sand until it bulges and the surface is brown.		Herb
China(Tibetan)	Irregular menstruation	Scrophulariaceae	Lagotis brevituba Maxim.	Whole plant	Dry		Herb
China(Uygur ethnic group)	Irregular menstruation	Asteraceae/Compositae	Saussurea involucrata (Kar. et Kir. ) Sch. -Bip	Aerial part	Dry		Herb
India	Emmenogogue	Tiliaceae	Grewia hirsuta Vahl.	Root			Herb,Subshrub
India	Hypomenorrhea	Brassicaceae	Raphanus raphanistrum subsp. sativus (L.) Domin	Seed	Dry	Orally	Herb
India	Hypomenorrhea	Pedaliaceae	Sesamum indicum L.	Seed	Boil	Orally	Herb
India	Hypomenorrhea,menorrhagia	Piperaceae	Piper nigrum L.	Seed	Boil with jaggery	Orally	Vine
India	Irregular menstruation(Malaysia),menorrhagia(Pakistan)	Malvaceae	Hibiscus rosa-sinensis L.	Flower(India)	Boiled in cow's milk and concentrated(India)	Orally(India)	Shrub
India	Irregular menstruation,oligomenorrhoea	Vitaceae	Cissus quadrangularis L.	Stem,whole plant	Juice	Orally	Herb
India	menometrorrhagia	Fabaceae/Leguminosae	Erythrina stricta Roxb.	stem bark	Aqueous extract	Orally	Tree
India	Menometrorrhagia	Nymphaeaceae	Nymphaea rubra Roxb.	Flower	Pill	Orally	Herb
India	Menorrhagia	Acanthaceae	Justicia adhatoda L.	Leaf	Juice	Orally	Shrub
India	Menorrhagia	Anacardiaceae	Mangifera indica L.	Seed	Raw,powder	Orally	Tree
India	Menorrhagia	Anacardiaceae	Semecarpus anacardium L.f	Seed	Dust+honey+milk	Orally	Tree
India	Menorrhagia	Apiaceae/Umbelliferae	Coriandrum sativum L.	Seed(India)	Filtrate(India),Sitz bath(Iran)	Orally(India),topically(Iran)	Herb
India	Menorrhagia	Arecaceae/Palmae	Cocos nucifera L.	Fruit,fiber	Paste+milk	Orally	Tree
India	Menorrhagia	Asteraceae/Compositae	Sphagneticola calendulacea (L.) Pruski	Whole plant	Decoction	Orally	Herb
India	Menorrhagia	Asteraceae/Compositae	Tridax procumbens L.	Leaf	Powder		Herb
India	Menorrhagia	Brassicaceae	Lepidium sativum L.	Seed	Decoction	Orally	Herb
India	Menorrhagia	Caesalpiniaceae	Cassia occidentalis (L.) Link.	Whole plant	powder+milk	Orally	Herb
India	Menorrhagia	Caprifoliaceae	Viburnum foetidum Wall.	Leaf			Shrub
India	Menorrhagia	Celastraceae	Maytenus senegalensis Lam.	Root	Juice		Tree
India	Menorrhagia	Convolvulaceae	Ipomoea paniculata (L.) R.Br.	Root	Paste,powder	Topically	Tree
India	Menorrhagia	Euphorbiaceae	Emblica officinalis Gaertn.	Fruit,seed	Dust+honey	Orally	Tree
India	Menorrhagia	Euphorbiaceae	Phylanthus franternus Webster	Whole plant	Decoction	Orally	Herb
India	Menorrhagia	Euphorbiaceae	Phyllanthus emblica Linn.	Fruit			Tree
India	Menorrhagia	Fabaceae/Leguminosae	Desmodium triflorum (L.) DC	Whole plant	Juice	Orally	Herb
India	Menorrhagia	Fabaceae/Leguminosae	Mucuna pruriens (L.) DC.	Seed	Pill	Orally	Herb
India	Menorrhagia	Fabaceae/Leguminosae	Pterocarpus marsupium Roxb.	Bark	Paste+honey	Orally	Tree
India	Menorrhagia	Liliaceae	Asparagus racemosus Wild.	Tuberous root	juice	Orally	Herb
India	Menorrhagia	Lythraceae	Lawsonia inermis L.	Root,leaf	Powder	Topically	Herb
India	Menorrhagia	Malvaceae	Gossypium hirsutum L.	Flower	Ash	Orally	Herb
India	Menorrhagia	Mimosaceae	Acacia catechu (L.f.) Willd.	Bark	Juice		Tree
India	Menorrhagia	Moraceae	Ficus benghalensis L.	Whole plant	Powder+milk	Orally	Tree
India	Menorrhagia	Oleaceae	Nyctanthes arbor-tristis L.	Leaf	Crushed with black pepper(Myanmar),tablet(India)	Orally	Shrub
India	Menorrhagia	Rubiaceae	Rubia manjith Roxb. ex Flem.	Root	Powder	Orally	Vine
India	Menorrhagia	Rutaceae	Aegle marmelos (L.) Corr. Serr.	Leaf	Paste	Orally	Tree
India	Menorrhagia	Rutaceae	Feronia elephantum Corr.	Leaf	Juice+ honey	Orally	Tree
India	menorrhagia	Sapotaceae	Mimusops elengi Linn.	Bark,flower,fruit			Tree
India	Menorrhagia	Acanthaceae	Justicia gendarussa Burm. f.	Leaf	Juice	Orally	Herb
India	Menorrhagia(India,Myanmar),menstrual disorders(Thailand)	Bignoniaceae	Oroxylum indicum (L.) Kurz	Bark(Thailand),fruit(Myanmar),stem bark(India)	Decoction(India)	Orally(India)	Tree
India	Menorrhagia, abortions, aphrodisiac, potent remedy for inflammation and cleaning uterus,leucorrhea, for ulcers in vagina	Symplocaceae	Symplocos racemosa Roxb.	Bark			Shrub,Tree
India	Menorrhagia,regulating menstruation	Anacardiaceae	Spondias pinnata (L. f.) Kurz	Root	Paste	Orally	Tree
India	Menorrhea, dysmenorrhea, emmenogogue	Burseraceae	Boswellia serrata Roxb. ex Colebr.	Bark,gum			Tree
India	Menorrhoea	Bignoniaceae	Dolichandrone falcate Seem.	Bark	Juice		Tree
India	Menorrhoea	Fabaceae/Leguminosae	Caesalpinia bonduc (L.) Roxb.	Leaf	Powder		Vine
India	Menorrhoea	Fabaceae/Leguminosae	Crotalaria prostrate Rottl.	Whole plant	Juice		Herb
India	Menorrhoea	Labiatae/Lamiaceae	Hyptis suaveolens (L.) Poit.	Seed	Juice		Herb
India	Menorrhoea	Papaveraceae	Argemone mexicana L.	Root	Paste		Herb
India	Menorrhoea,menometrorrhagia,menstrual disorders	Fabaceae/Leguminosae	Butea monosperma (Lam.) Taub.	Flower,bark,gum	Jiuce,powder	Orally	Tree
India	Menorrhogia, leucorrhea, metrorrhagia oxytocicb	Bombacaceae	Bombax malabricum DC.	Flower, bark,gum	Powder		Tree
India	Menstrual disorders	Fabaceae/Leguminosae	Abrus precatorius L.	Leaf	Juice		Shrub
India	Metrorrhagia	Fabaceae/Leguminosae	Dalbergia sissoo Roxb.	Root,Leaf	root paste;Leaf decoction	Orally	Tree
India	Metrorrhagia, dysmenorrhea, ammenorrhea,emmenogogue, regulate menstrual flow	Sterculiaceae	Ambroma augusta (L.) L. f.	Root,root,bark			Herb
India	Obstructed menses	Asteraceae/Compositae	Grangea maderaspatana (L.) Poir	Leaf	Infusion		Herb
India	Oligomenorrhea	Chenopodiaceae	Chenopodium album L.	Seed	Filtrate	Orally	Herb
India	Oligomenorrhea	Liliaceae	Allium cepa L.	Bulb	Extract	Orally	Herb
India	Oligomenorrhea	Meliaceae	Azadirachta indica A. Juss.	Leaf	Decoction	Topically	Tree
India	Oligomenorrhoea	Acanthaceae	Andrographis paniculata (Burm.f.) Nees	Whole plant	Powder +hot water	Orally	Herb
India	Oligomenorrhoea	Annonaceae	Polyalthia longifolia (Sonn.) Thw.	Root，bark	Powder	Orally	Tree
India	Oligomenorrhoea	Bombacaceae	Bombax ceiba L.	Fleshy Root	Pasty mass with unboiled cow milk (2ml)	Orally	Tree
India	Oligomenorrhoea	Bombacaceae	Salmalia malabarica (DC.) Schott. & Endl.	Root	Powder	Orally	Tree
India	Oligomenorrhoea	Fabaceae/Leguminosae	Pongamia pinnata (L.) Pierre.	Seed	Powder	Orally	Tree
India	Oligomenorrhoea	Magnoliaceae	Michelia champaca L.	Stem bark	Dried stem bark with water	Orally	Tree
India	Oligomenorrhoea	Myrtaceae	Syzygium cumini (L.) Skeels.	Root, stem bark, leaf and fruit	Powder	Orally	Tree
India	Oligomenorrhoea	Poaceae/Gramineae	Cynodon dactylon (L .) Pers.	Whole plant	powder +hot water	Orally	Herb
India	Oligomenorrhoea	Rubiaceae	Borreria articularis (L.f.) Wlliams	Whole plant	Root paste (15gm) with hot water	Orally	Herb
India	Oligomenorrhoea	Sapindaceae	Cardiospermum helicacabum L.	Root	Root extract	Orally	Herb
India,Myanmar	Arrested menstruation(Myanmar),oligomenorrhoea(India)	Moringaceae	Moringa oleifera Lam.	Root,bark,gum(India),leaf(Myanmar)	Root,bark with warm milk,leaf with decoction	Orally	Shrub
India,Myanmar	Menorrhagia,menstrual problems(Myanmar),oligomenorrhea(India)	Apiaceae/Umbelliferae	Daucus carota L.	Root(Myanmar),seed(India)	Juice,tablet(India)	Orally	Herb
India,Myanmar,Thailand,Vietnam	Emmenagogue(Thailand),menorrhagia(India,Myanmar),menstrual disorders(Vietnam)	Apocynaceae	Catharanthus roseus (L.) G.Don	Root(Thailand,Vietnam),leaf(India,Myanmar)	Aqueous extract(Myanmar)	Orally(India,Myanmar)	Tree
India,Thailand	Irregular menstruation(Thailand),Menorrhagia(India)	Musaceae	Musa × paradisiaca L.	Stem(India),Stalk(Thailand)	Juice(India)	Orally(India)	Herb
India,Thailand	Irregular menstruation(Thailand),oligomenorrhoea(India)	Fabaceae/Leguminosae	Cassia fistula L.	Fruit(Thailand),Stem bark(India)	Paste(India)	Orally(India)	Tree
India,Vietnam	Menstrual disorders(Vietnam),oligomenorrhoea(India)	Apiaceae/Umbelliferae	Centella asiatica (L.) Urb.	Whole plant	Juice(India)	Orally(India)	Herb
Iran	Menorrhagia	Amaranthaceae	Amaranthus blitum Linnaeus			Orally	Herb
Iran	Menorrhagia	Anacardiaceae	Rhus coriaria L.			Orally	Tree
Iran	Menorrhagia	Asparagaceae	Dracaena cinnabari Balf.f.		Sitz bath	Topically	Tree
Iran	Menorrhagia	Asteraceae/Compositae	Tragopogon pratensis L.		Lotion	Topically	Herb
Iran	Menorrhagia	Burseraceae	Boswellia sacra Flueck.		Sitz bath	Topically	Tree
Iran	Menorrhagia	Cupressaceae	Cupressus sempervirens L.		Sitz bath	Topically	Tree
Iran	Menorrhagia	Fabaceae/Leguminosae	Castanea sativa Mill.		Purification	Topically	Tree
Iran	Menorrhagia	Fabaceae/Leguminosae	Ceratonia siliqua Linn			Orally	Tree
Iran	Menorrhagia	Fabaceae/Leguminosae	Lens culinaris Medik.		Balm (Marham)	Topically	Herb
Iran	Menorrhagia	Fagaceae	Quercus infectoria G.Olivier			Orally	Tree
Iran	Menorrhagia	Fagaceae	Quercus lusitanica Lam.		Purification	Topically	Tree
Iran	Menorrhagia	Gramineae	Panicum miliaceum L.		Sitz bath	Topically	Herb
Iran	Menorrhagia	Lauraceae	Cinnamomum camphora (L.) Presl		Vaginal suppository	Topically	Tree
Iran,India,Myanmar	Menorrhagia	Lythraceae	Punica granatum L.	Dried fruit rind(India),leaf,root(Myanmar)	Balm (Marham),lotion,vaginal suppository(Iran),Decoction(Myanmar),Raw(India)	Topically(Iran),Orally(India,Myanmar)	Tree
Iran	Menorrhagia	Myrtaceae	Myrtus communis L.		Lotion,purification	Topically	Shrub,Tree
Iran	Menorrhagia	Nymphaeaceae	Nymphea alba L.		Vaginal suppository	Topically	Herb
Iran	Menorrhagia	Oleaceae	Jasminum officinale L.		Vaginal suppository	Topically	Shrub
Iran	Menorrhagia	Plantaginaceae	Plantago major L.		Vaginal suppository	Orally,topically	Herb
Iran	Menorrhagia	Polygonaceae	Polygonum aviculare L.		Balm (Marham)	Topically	Herb
Iran	Menorrhagia	Punicaceae	Punica granatum L var plentiflora		Purification	Topically	Shrub,Tree
Iran	Menorrhagia	Rosaceae	Cydonia oblonga Mill.			Orally	Shrub,Tree
Iran	Menorrhagia	Rosaceae	Rosa × damascena Mill.		Lotion	Topically	Shrub
Iran	Menorrhagia	Santalaceae	Santalum album L.		Lotion	Topically	Tree
Iran	Menorrhagia	Solanaceae	Lyceum brarum L.		Sitz bath	Topically	Shrub
Iran	Menorrhagia	Solanaceae	Solanum nigrum L.		Balm (Marham)	Topically	Herb
Iran	Menorrhagia	Tamaricaceae	Tamarix articulate L.		Sitz bath	Topically	Tree
Iran	Menorrhagia	Tamaricaceae	Tamarix gallica L.		Sitz bath	Topically	Tree
Iran,Pakistan	Menorrhagia(Iran),Oligomenorrhea(Pakistan)	Fabaceae/Leguminosae	Acacia nilotica (L.) Delile	Bark(Pakistan)	Lotion(Iran)	Topically	Tree
Italy	Irregular menstrual cycle	Apiaceae/Umbelliferae	Petroselinum crispum (Mill.) Fuss	Aerial part	Infusion,decoction	Orally	Herb
Italy	Irregular menstrual cycle	Asteraceae/Compositae	Calendula officinalis L.	Flower	Infusion	Orally	Herb
Italy	Irregular menstrual cycle	Pteridaceae	Adiantum capillus-veneris L.	Leaf	Decoction	Orally	Herb
Italy	Irregular menstrual cycle	Rosaceae	Rubus fruticosus L.	Leaf	Decoction	Orally	Vine
Italy	Irregular menstrual cycle	Rosaceae	Rubus ulmifolius Schott.	Leaf	Infusion	Orally	Vine
Italy	Irregular menstruation	Labiatae/Lamiaceae	Marrubium vulgare L.	Flower	Macerate	Orally	Herb
Italy	Menorrhagia	Labiatae/Lamiaceae	Lamium album L.	Aerial part	Decoction	Orally	Herb
Italy	Menorrhagia	Asteraceae/Compositae	Bellis perennis L.	Flower	Infusion	Orally	Herb
Italy	Menorrhagia	Polygonaceae	Polygonum hydropiper L.	Whole plant	Infusion	Orally	Herb
Italy	Menorrhagia	Rosaceae	Prunus spinosa L.	Bark,Root	Decoction	Orally	Shrub
Italy	Menorrhagia	Urticaceae	Urtica dioica L.	Aerial part	Raw	Orally	Herb
Italy	Oligomenorrhea	Aceraceae	Acer campestre L.	Bark	Decoction	Orally	Tree
Italy	Oligomenorrhea	Sapindaceae	Acer opalus subsp. obtusatum (Waldst. & Kit. ex Willd.) Gams	Bark	Decoction	Orally	Tree
Italy,Korea	Irregular menstrual cycle,menorrhagia(Italy),menstrual disorders(Korea)	Brassicaceae	Capsella bursa-pastoris (L.) Medik.	Aerial part,whole plant(Italy),sprout(Korea)	Raw, decoction, infusion	Topically,Orally	Herb
Italy,Pakistan	Menorrhagia(Italy),Menstrual disorder(Pakistan)	Asteraceae/Compositae	Achillea millefolium L.	Leaf,flower(Italy),Whole plant(Pakistan)	Decoction,infusion,tincture(Italy)	Orally(Italy)	Herb
Korea	Irregular menstruation	Asclepiadaceae	Cynanchum wilfordii (Maxim.) Hemsl.	Root	Brewing	Orally	Vine
Korea	Irregular menstruation	Asteraceae/Compositae	Leonurus japonicus Houtt.	Leaf	Infusion	Orally	Herb
Korea	Irregular Menstruation	Celastraceae	Celastrus orbiculatus Thunb.	Fruit	Powder,Brewing	Orally	Shrub
Korea	Irregular Menstruation	Malvaceae	Althaea rosea (Linn.) Cavan.	Root	Infusion,Decoction	Orally	Herb
Korea	Irregular Menstruation	Paeoniaceae	Paeonia lactiflora Pall.	Root	Decoction	Orally	Herb
Korea	Irregular Menstruation	Plantaginaceae	Plantago asiatica L.	Root	Decoction	Orally	Herb
Korea	Irregular Menstruation	Rosaceae	Sanguisorba officinalis L.	Root	Infusion	Orally	Herb
Korea	Menstrual disorder	Asteraceae/Compositae	Artemisia selengensis Turcz.& Bess	Leaf,root			Herb
Korea	Menstrual disorder	Brassicaceae	Cardamine flexuosa With.	Root			Herb
Korea	Menstrual disorder,menstrual pain	Asteraceae/Compositae	Artemisia princeps Pamp.var. orientalis (Pampan.)Hara	Leaf			Herb
Malay Peninsula	Irregular menstruation	Clusiaceae	Garcinia mangostana L.	Root	Decoction	Orally	Tree
Malaysia	abnormal menstruation	Asteraceae/Compositae	Artemisia argyi H.Lév. & Vaniot	Leaf			Herb
Malaysia	Emmenagogue	Bromeliaceae	Ananas comosus (L.) Merr.				Herb
Malaysia	Emmenagogue	Poaceae/Gramineae	Cymbopogon nardus (L.) Rendle				Tree
Malaysia	Emmenagogue	Zingiberaceae	Curcuma xanthorrhiza D.Dietr.				Tree
Malaysia	Irregular menstruation	Zingiberaceae	Curcuma longa L.				Herb
Malaysia	Menstrual Disorders (MDs)	Labiatae/Lamiaceae	Leonurus artemisia (Laur.) S. Y. Hu F	Aerial part			Herb
Malaysia	Menstrual pains	Phyllanthaceae	Antidesma velutinosum Blume	Decoction			Shrub,tree
Malaysia	Oligomenorrhoea	Arecaceae/Palmae	Areca catechu L.				Tree
Malaysia,Myanmar	Emmenagogue(Malaysia),regulate menstruation(Myanmar)	Caricaceae	Carica papaya L.	Root(Myanmar)			Tree
Malaysia,Myanmar	Emmenagogue, oligomenorrhoea	Rubiaceae	Morinda citrifolia L.	Leaf,Fruit(Myanmar)			Shrub,Tree
Malaysia,Upper Amazon region	Emmenagogue(Malaysia),Regulate menstruation	Myrtaceae	Psidium guajava L.	Flower(Upper Amazon region)			Shrub,Tree
Myanmar	Emotional distress related to the menstrual cycle	Piperaceae	Piper betle L.	Leaf	Juice		Vine
Myanmar	Excessive Menses	Bignoniaceae	Millingtonia hortensis L.f.	Leaf		Orally	Tree
Myanmar	Excessive menstrual bleeding	Convolvulaceae	Ipomoea aquatica Forssk.		Poultice		Herb
Myanmar	Excessive menstrual bleeding	Malvaceae	Gossypium barbadense L.	Bark	Decoction	Orally	Shrub
Myanmar	Excessive menstruation	Amaranthaceae	Amaranthus spinosus L.	Leaf	Juice	Orally	Herb
Myanmar	Faulty menstruation and uterine hemorrhage	Fabaceae/Leguminosae	Spatholobus parviflorus (DC.) Kuntze	stem, Leaf, or sap	Decoction		Herb
Myanmar	Hemorrhaging during menstruation	Fabaceae/Leguminosae	Tadehagi triquetrum (L.) H.Ohashi	Leaf			Herb
Myanmar	Improve menstrual flow and cleanse residual menstrual discharge	Labiatae/Lamiaceae	Clerodendrum indicum (L.) Kuntze	Leaf			Tree
Myanmar	Irregular menstrual periods	Fabaceae/Leguminosae	Sesbania sesban (L.) Merr.	Seed			Herb
Myanmar	Irregular menstruation	Asteraceae/Compositae	Eclipta prostrata (L.) L.	Leaf			Herb
Myanmar	Menorrhagia	Acanthaceae	Justicia adhatoda L.	Whole plant,leaf			Tree
Myanmar	Menstrual blood to descend	Labiatae/Lamiaceae	Mentha arvensis L.	Whole plant			Herb
Myanmar	Menstrual disorder	Asteraceae/Compositae	Elephantopus scaber L.	Stem,Leaf	Decoction	Orally	Herb
Myanmar	Menstrual disorder	Menispermaceae	Tinospora cordifolia (Willd.) Miers	Whole plant			Vine
Myanmar	Menstrual disorder	Plumbaginaceae	Plumbago indica L.	Root			Herb
Myanmar	Menstrual disorder	Rubiaceae	Nauclea orientalis (L.) L.	Bark			Tree
Myanmar	Menstrual disorders	Calophyllaceae	Mesua ferrea L.	Flower			Tree
Myanmar	Menstrual disorders	Malvaceae	Abroma augustum (L.) L.f.	Whole plant			Herb
Myanmar	Menstrual disorders	Primulaceae	Ardisia humilis Vahl.	Whole plant			Shrub
Myanmar	Menstrual flow stimulation	Poaceae/Gramineae	Arundo donax L.	Root			Herb
Myanmar	Menstrual problems	Asteraceae/Compositae	Artemisia dracunculus L.	Root			Herb
Myanmar	Menstrual problems	Labiatae/Lamiaceae	Vitex trifolia L.	Leaf	Decoction	Orally	Shrub
Myanmar	Menstrual problems	Laxmanniaceae	Cordyline Comm. ex R.Br	Whole plant	Decoction+sugar	Orally	Shrub
Myanmar	Menstruation with coagulated blood	Labiatae/Lamiaceae	Ocimum americanum L.	Seed			Herb
Myanmar	Regulate menstruation	Asclepiadaceae	Calotropis procera (Aiton) Dryand	Flower			Herb
Myanmar	Regulate menstruation	Cannacea	Canna indica L.	Rhizome			Herb
Myanmar	Relieve pain during menstruation	Labiatae/Lamiaceae	Pogostemon cablin (Blanco) Benth	Leaf			Herb,Subshrub
Myanmar	Weakness during menstruation	Rutaceae	Citrus limon (L.) Osbeck	Fruit	Mixture with jaggery		Tree
Myanmar,India	Menstrual disorders(Myanmar), Amenorrhea, dysmenorrhea,emmenogogue,oligomenorrhoea,(India)	Xanthorrhoeaceae	Aloe vera (L.) Burm.f.	Whole plant, pulp, root,leaf(India)	Juice(India)	Orally(India)	Herb
Myanmar,India	Oligomenorrhoea	Aristolochiaceae	Aristolochia indica L.	Leaf,Root	Powder+water(India)	Orally(India)	Herb
Myanmar,Thailand	Menstrual disorders	Myristicaceae	Myristica fragrans Houtt.	Aril of fruit and seed(Thailand)			Tree
Nepal	Menstrual problems	Abaceae	Arisaema concinnum Schott	Rhizome	Decoction	Orally	Tree
Nepal	Menstrual problems	Anacardiaceae	Rhus javanica L.	Fruit	Powder	Orally	Tree
Nepal	Menstrual problems	Cucurbitaceae	Solena amplexicaulis (Lam.) Gandhi.	Root	decoction	Orally	Herb
Nepal	Menstrual problems	Ericaceae	Rhododendron arboreum Sm.	Petals	Raw	Orally	Tree
Nepal	Menstrual problems	Fabaceae/Leguminosae	Indigofera bracteata Grah. ex Baker	Leaf	Juice	Orally	Shrub
Nepal	Menstrual problems	Hypericaceae	Hypericum cordifolium Choisy in DC.	Whole plant	Extract	Orally	Shrub
Nepal	Menstrual problems	Liliaceae	Paris polyphylla Sm.	Rhizome	Juice	Orally	Herb
Nepal	Menstrual problems	Polygonaceae	Rheum australe D. Don.	Root tocks	Juice	Orally	Herb
Nepal	Menstrual problems	Rhamnaceae	Zizyphus mauritiana Lam.	Root	Decoction	Orally	Tree
Nepal	Menstrual problems	Rosaceae	Fragaria nubicola Lindley ex Lacaita.	Whole plant	Juice	Orally	Herb
Nepal	Menstrual problems	Rutaceae	Murraya paniculata (L.) Jack.	Leaf	Decoction	Orally	Shrub
Nepal	Menstrual problems	Saxifragaceae	Astilbe rivularis Buch.-Ham. ex D. Don.	Rhizome	Juice	Orally	Shrub
Nepal	Menstrual problems	Scrophulariaceae	Hemiphragma heterophyllum Wall.	Whole plant	Juice	Orally	Herb
Pakistan	Excessive menstruation	Amaranthaceae	Amaranthus viridis L.	Whole plant,Root		Topically	Herb
Pakistan	Irregular menstruation	Asteraceae/Compositae	Calendula arvensis M.Bieb.	Flower	Infusion		Herb
Pakistan	Irregular menstruation	Geraniaceae	Geranium wallichianum D.Don ex Sweet.	Root	Powder + milk		Herb
Pakistan	Irregular menstruation	Hypericaceae	Hypericum perforatum L.	Fruit,shoot	Infusion		Herb
Pakistan	Irregular menstruation	Rosaceae	Prunus domestica L.	Fruit		Orally	Tree
Pakistan	Irregular menstruation,oligomenorrhea	Apiaceae/Umbelliferae	Foeniculum vulgare Mill.	Leaf,fruit(Irregular menstruation),whole plant(oligoenorrhea)	Orally(Irregular menstruation)	Orally(Irregular menstruation)	Herb
Pakistan	Menorrhagia	Poaceae/Gramineae	Desmostachya bipinnata (L.) Stapf	Leaf			Herb
Pakistan	Menstrual disorder	Anacardiaceae	Schinus molle L.	Bark,leaf,fruit			Tree
Pakistan	Oligomenorrhea	Apiaceae/Umbelliferae	Trachyspermum triradiatum Wolff	Seed			Herb
Pakistan	Regulate the menses	Apiaceae/Umbelliferae	Ammi visnaga (L.)Lam.	Fruit	Infusion		Herb
Pakistan	Regulate the menses	Apiaceae/Umbelliferae	Bupleurum falcatum L.	Whole plant	Decoction	Orally	Herb
Pakistan	Regulate the menses	Apiaceae/Umbelliferae	Heracleum candicans Wall. exDC.	Root	Powder		Herb
Pakistan	Stimulate menstrual flow	Asteraceae/Compositae	Carthamus oxycantha M.Bieb.	Flower,seed			Herb
Pakistan	Stimulate menstruation	Asteraceae/Compositae	Cichorium intybus L.	Leaf,root	Decoction		Herb
Pakistan,Thailand	Irregular menstruation(Pakistan),menstrual disorders(Thailand)	Zingiberaceae	Zingiber officinale Roscoe	Rhizome(Thailand),root(Pakistan)	Powder + water or milk(Pakistan)		Herb
South Africa	Dysmenorrhoea,menorrhagia	Annonaceae	Xylopia longipetala De Wild. & T.Durand	Root			Tree
South Africa	Irregular menstruation	Dennstaedtiaceae	Pteridium aquilinum (L.) Kuhn	Root			Herb
South Africa	Menorrhagia	Anacardiaceae	Lannea discolor (Sond.) Engl.	Root			Tree
South Africa	Menorrhagia	Apocynaceae	Tabernaemontana eglandulosa Stapf	Root			Shrub
South Africa	Menorrhagia	Asteraceae/Compositae	Bidens pilosa L.	Leaf			Herb
South Africa	Menorrhagia	Capparaceae	Capparis tomentosa Lam.	Root			Shrub,tree
South Africa	Menorrhagia	Capparaceae	Maerua cafra Pax	Root			Shrub,tree
South Africa	Menorrhagia	Combretaceae	Combretum paniculatum Vent.	Root			Climber,Shrub
South Africa	Menorrhagia	Combretaceae	Terminalia sericea Burch. ex DC.	Leaf			Tree
South Africa	Menorrhagia	Fabaceae/Leguminosae	Bauhinia thonningii Schum.	Leaf			Shrub,tree
South Africa	Menorrhagia	Fabaceae/Leguminosae	Burkea africana Hook.	Bark			Tree
South Africa	Menorrhagia	Fabaceae/Leguminosae	Cassia abbreviata Oliver	Root			Tree
South Africa	Menorrhagia	Fabaceae/Leguminosae	Peltophorum africanum Sond.	Root			Tree
South Africa	Menorrhagia	Fabaceae/Leguminosae	Pterocarpus angolensis DC.	Bark			Tree
South Africa	Menorrhagia	Heteropyxidaceae	Heteropyxis natalensis Harv.	Root			Shrub,tree
South Africa	Menorrhagia	Lauraceae	Cassytha filiformis L.	Root			Herb
South Africa	Menorrhagia	Malpighiaceae	Sphedamnocarpus galphimiifolius subsp. galphimiifolius Szyszył.	Root			Tree
South Africa	Menorrhagia	Menispermaceae	Cissampelos mucronata A. Rich.	Root			Climber
South Africa	Menorrhagia	Olacaceae	Ximenia americana L.	Root			Shrub,tree
South Africa	Menorrhagia	Olacaceae	Ximenia caffra Sond.	Root			Tree
South Africa	Menorrhagia	Passifloraceae	Adenia gummifera (Harv.) Harms	Root			Climber
South Africa	Menorrhagia	Phyllanthaceae	Antidesma venosum E.Mey. ex Tul.	Root			Shrub,tree
South Africa	Menorrhagia	Poaceae/Gramineae	Eragrostis plana Nees.	Root			Herb
South Africa	Menorrhagia	Rhamnaceae	Berchemia discolor (Klotzsch) Hemsl.	Root			Tree
South Africa	Menorrhagia	Rhamnaceae	Ziziphus mucronata Willd.	Root			Shrub,tree
South Africa	Menorrhagia	Rubiaceae	Rubia cordifolia L.	Root			Herb
South Africa	Menorrhagia	Rutaceae	Vepris lanceolata G. Don	Root			Shrub
South Africa	Menorrhagia	Santalaceae	Osyris lanceolata Hochst. & Steud.	Root			Tree
South Africa	Menorrhagia	Solanaceae	Solanum mauritianum Scop.	Root			Shrub,tree
South Africa	Menorrhagia,irregular menstruation	Apocynaceae	Acokanthera oppositifolia (Lam.) Codd	Root bark			Shrub
South Africa	Menorrhagia,irregular menstruation	Viscaceae	Viscum capense L. F.	Root			Shrub
Taiwan	Irregular menstruation	Zingiberaceae	Elettaria cardamomum (L.) Maton.	Seed			Herb
Taiwan	stimulate menstruation	Zingiberaceae	Zingiber montanum (J.Koenig) Link ex A.Dietr.	Whole plant			Herb
Thailand	Emmenagogue,Menstrual disorders(Thailand),Irregular menstruation(Myanmar)	Amaryllidaceae	Allium sativum L.	Bulb(Thailand)	Capsule(Thailand)	Orally(Thailand)	Herb
Thailand	irregular menstruation	Fabaceae/Leguminosae	Bauhinia purpurea L.	Leaf			Shrub,Tree
Thailand	irregular menstruation	Fabaceae/Leguminosae	Senegalia rugata (Lam. ) Britton & Rose.	Leaf			Tree
Thailand	Menstrual disorders	Fabaceae/Leguminosae	Caesalpinia sappan L.	Heartwood			Tree
Thailand	Menstrual disorders	Fabaceae/Leguminosae	Glycyrrhiza sp.	Root			Herb
Thailand	Menstrual disorders	Labiatae/Lamiaceae	Mentha x cordifoliaOpiz ex Fresen.	Aerial part			Herb
Thailand	Menstrual disorders	Rutaceae	Citrus aurantiifolia (Christm.) Swingle	Leaf			Tree
Thailand	Menstrual disorders	Rutaceae	Citrus hystrix DC.	Fruit peel			Tree
Thailand	Menstrual disorders	Zingiberaceae	Alpinia galanga (L.)Willd.	Rhizome	Decoction	drink	Herb
Thailand	Menstrual disorders	Zingiberaceae	Amomum sp.	Fruit			Herb
Thailand	Menstrual disorders	Zingiberaceae	Curcuma sp.	Rhizome			Herb
Thailand	Menstrual disorders	Zingiberaceae	Zingiber zerumbet (L.) Sm.	Rhizome			Herb
Thailand	Treating menstrual disorders	Labiatae/Lamiaceae	Basilicum polystachyon (L.) Moench	Aerial part			Herb
Thailand	Treating menstrual disorders	Myrtaceae	Syzygium aromaticum(L.)Merr. & L. M.Perry	Flower,bud			Tree
Thailand	Treating menstrual disorders	Phyllanthaceae	Bridelia ovata Decne.	Leaf	Decoction	Orally	Shrub,Tree
Thailand	Treating menstrual disorders	Zingiberaceae	Boesenbergia rotunda(L.)Mansf.	Rhizome,root			Herb
Thailand,Malaysia	Emmenagogue(Mylaysia),menstrual disorders(Thailand)	Poaceae/Gramineae	Cymbopogon citratus (DC.) Stapf	Stem(Thailand)			Herb
Thailand,Taiwan	Irregular menstruation	Zingiberaceae	Curcuma zedoaria (Christm.) Roscoe	Rhizome(Thailand)			Herb
Vietnam	Menstrual disorders	Apocynaceae	Alstonia scholaris (L.) R. Br.	Bark,leaf,latex			Tree
Vietnam	Menstrual disorders	Cyperaceae	Cyperus rotundus L.	Root,Rhizome			Herb
